# Supplementary material for: Analysing Power Relations among Older Norwegian Patients and Spanish Migrant Nurses in Home Nursing Care: A Critical Discourse Analysis Approach from a Transcultural Perspective
Source: Healthcare (Basel). 2023 Apr 29;11(9):1282. doi: 10.3390/healthcare11091282 (PMC10178409; doi:10.3390/healthcare11091282)
Supplement: Supplementary file 1 [file healthcare-11-01282-s001.zip]

Archive with 7 entries (6 files):
- healthcare-2287073-supplementary/
- healthcare-2287073-supplementary/230301_Table-S1-COREQ-checklist.pdf
- healthcare-2287073-supplementary/230301_Table-S2-reflexivity-criteria.pdf
- healthcare-2287073-supplementary/230301_Table-S3-Results-ACDT.pdf
- healthcare-2287073-supplementary/230301_Table-S4-magnitudes.pdf
- healthcare-2287073-supplementary/230406_Scheme-S1-booklet-norwegian-patients.pdf
- healthcare-2287073-supplementary/230406_Scheme-S2-a-b-interview-guide.pdf
